# Supplementary material for: Fasting Interventions for Stress, Anxiety and Depressive Symptoms: A Systematic Review and Meta-Analysis
Source: Nutrients. 2021 Nov 5;13(11):3947. doi: 10.3390/nu13113947 (PMC8624477; doi:10.3390/nu13113947)
Supplement: Supplementary file 1 [file nutrients-13-03947-s001.zip]

Archive with 1 entries (1 files):
- nutrients-1426971-supplementary.pdf
